# Supplementary material for: Algorithm for Schroth-Curve-Type Classification of Adolescent Idiopathic Scoliosis: An Intra- and Inter-Rater Reliability Study
Source: Children (Basel). 2023 Mar 8;10(3):523. doi: 10.3390/children10030523 (PMC10047876; doi:10.3390/children10030523)
Supplement: Supplementary file 1 [file children-10-00523-s001.zip]

Archive with 3 entries (3 files):
- Supplementary File S3 Data file.xlsx
- Supplementary Material  S2.pdf
- Supplementary Material S1.pdf
