# Supplementary material for: Algorithm for Schroth-Curve-Type Classification of Adolescent Idiopathic Scoliosis: An Intra- and Inter-Rater Reliability Study
Source: Children (Basel). 2023 Mar 8;10(3):523. doi: 10.3390/children10030523 (PMC10047876; doi:10.3390/children10030523)
Supplement: Supplementary file 1 [file children-10-00523-s001.zip › Supplementary File S3 Data file.xlsx]

## Sheet: Patient data
Patient_ID	Age	Right	Left	UT	MT	TLL	Experienced_well-trained_Rater1_1	Experienced_well-trained_Rater1_2	Experienced_well-trained_Rater2_1	Experienced_well-trained_Rater2_2	Well-trained_Rater1_1	Well-trained_Rater1_2	Well-trained_Rater3_1	Well-trained_Rater3_2	Well-trained_Rater4_1	Well-trained_Rater4_2	Well-trained_Rater5_1	Well-trained_Rater5_2	Well-trained_Rater7_1	Well-trained_Rater7_2	Well-trained_Rater8_1	Well-trained_Rater8_2	Rater2_1	Rater2_2	Rater6_1	Rater6_2
Patient_ID							Sanja1	Sanja2	Eric1	Eric2	Axel1	Axel2	Nikolay1	Nikolay2	Radek1	Radek2	Silvija1	Silvija2	Borce1	Borce2	Elise1	Elise2	Beatriz1	Beatriz2	Tiina1	Tiina2
1	14	MT 31	TL 43		31	43	4cp	4cp	4cp	4cp	4cp	3cp	4c	4c	4cp	3cp	3cp	3cp	4cp	4cp	4cp	4cp	4c	4c	4cp	3cp
2	13	MT18	UT 21	21	18		4cp	4cp	4cp	4cp	4cp	4cp	4cp	4cp	3cp	3cp	4cp	4cp	4cp	4cp	4cp	4cp	4cp	4c	4cp	4cp
3	15	MT 31			31		3cp	3cp	3cp	3cp	3cp	3cp	3cp	3cp	3cp	3cp	4cp	4cp	4cp	4cp	3cp	3cp	3cp	3cp	3cp	4cp
4	15	MT 10	TL21		10	21	4cp	4cp	4cp	4cp	4cp	4c	4cp	4cp	4cp	4cp	4cp	4cp	4cp	4cp	4cp	4cp	4cp	3cp	4cp	4cp
5	13	MT20	TL25		20	25	4cp	4cp	4cp	4cp	4cp	4cp	4cp	4cp	4cp	4cp	4cp	4cp	4cp	4cp	4cp	4cp	4cp	4cp	4cp	4cp
6	13	MT14	TL14		14	14	3c	3c	3c	3c	3c	3c	3c	3c	3c	3cp	3c	3c	4cp	3c	3c	3cp	3c	3c	3c	3c
7	15		TL23			23	3c	3cp	3c	3c	4cp	3c	4c	3c	4cp	3c	3c	3c	4c	4cp	3cp	3c	4cp	4cp	3cp	4cp
8	15		TL10			10	4cp	4cp	4cp	4cp	4cp	4cp	4cp	4cp	4cp	4cp	4cp	4cp	4cp	4cp	4cp	4cp	3cp	4c	4cp	4cp
9	14	MT40	L31		40	31	3cp	3cp	3c	3cp	3cp	3c	3cp	3cp	3cp	3cp	3c	4cp	4cp	4cp	3cp	3c	3c	3c	3cp	3cp
10	13	MT22	L19		22	19	3cp	3cp	3cp	3cp	4c	3c	3cp	3cp	3cp	3cp	4c	4cp	3cp	3cp	3cp	3cp	3cp	3c	4cp	3cp
11	12	MT42	L24		42	24	3c	3c	3c	3c	3cp	3c	3cp	3c	4cp	3cp	3cp	3cp	3cp	3cp	3cp	3cp	3c	3cp	3c	3cp
12	16	MT21	L10		21	10	4c	4c	4c	4c	4c	3c	4c	4c	4c	4cp	3c	4c	4cp	3cp	4c	4c	4c	4c	4c	4c
13	14		TL25			25	4cp	4cp	4cp	4cp	4c	4c	4cp	4c	4c	3c	4c	4cp	4cp	4c	4c	4c	4c	4c	4c	4cp
14	12		TL31			31	3cp	3cp	3cp	3cp	3c	3c	3c	3cp	3cp	3cp	4cp	4cp	4cp	3cp	3cp	3c	3cp	3cp	3cp	3cp
15	16	MT20	L44		20	44	3c	3c	3c	3c	4c	4cp	3c	3c	3c	3c	3c	3c	4c	4cp	3c	3c	4cp	4cp	3c	3c
16	13	MT19	TL38		19	38	4cp	4c	4c	4c	3c	4cp	4c	4c	3cp	3c	4cp	3cp	4cp	4cp	3c	4c	4c	4c	3c	3cp
17	12	MT34	TL40		34	40	3cp	3cp	3cp	3cp	4c	3c	3c	3c	3c	3c	3c	3c	3c	4c	3cp	3c	3c	3cp	3c	3c
18	18	MT24	TL20		24	20	3c	3c	4cp	3c	4cp	3c	3c	3c	3c	3c	3c	3c	4cp	4cp	3c	3cp	3c	3c	4cp	4c
19	10	MT28	TL37		28	37	4cp	4cp	4cp	4cp	4cp	4cp	4c	4cp	3cp	3cp	3cp	4cp	4cp	4cp	4c	4cp	3cp	3cp	3cp	4cp
20	18	MT28	UT20, TL35	20	28	35	4cp	4cp	4cp	4cp	4cp	4cp	4cp	4cp	4cp	4cp	4cp	4cp	4cp	4cp	4cp	4cp	4cp	4cp	4cp	4cp
21	20	MT23	UT22	22	23		4cp	4cp	4cp	4cp	4cp	4cp	4cp	4cp	3cp	3cp	4cp	4cp	4cp	4cp	4cp	4cp	4cp	4cp	3cp	4cp
22	14	MT28	L21		28	21	4c	4c	4cp	4cp	4cp	4cp	4cp	4c	4cp	4cp	4c	4c	4cp	4cp	4cp	4c	4c	4cp	3c	3cp
23	16	MT14	TL31		14	31	4cp	4cp	4cp	4cp	4cp	4cp	4cp	4cp	4cp	4cp	4cp	4cp	4cp	4cp	4cp	4cp	3cp	4cp	4cp	4cp
24	15	MT25	UT26, L29	26	25	29	4cp	4cp	4cp	4cp	4cp	4cp	4cp	4c	3cp		4c	4cp	4cp	4cp	4cp	4cp	4cp	4cp	4cp	4cp
25	16	MT35	UT29, L30	29	35	30	4c	4cp	4cp	4cp	4cp	4c	4cp	4cp	3c	4cp	4c	4c	4cp	4cp	4cp	4cp	4cp	4cp		4cp
26	13	MT13	TL22		13	22	3cp	3cp	4c	3cp	3c	3cp	3cp	3cp	3cp	3cp	3c	3c	3cp	3cp	3cp	3c	3cp	3cp	4cp	3c
27	16	MT22	L31		22	31	3c	3c	3c	4cp	3c	3c	3c	3c	3c	3c	3c	3c	3c	3c	3c	3c	3c	3c	3c	3cp
28	16	MT41			41		3cp	3cp	3cp	3cp	3c	3cp	3c	3c	3cp		3c	3c	3c	3c	3c	3c	3c	3c	3c	3cp
29	14	MT36			36		4c	4cp	4cp	4cp	3c	4c	4c	4c	3c	4cp	4c	4c	4c	3c	3c	3c	4cp	3cp	4cp	4cp
30	12		L17			17	4cp	4cp	4cp	4cp	4cp	4cp	4cp	4cp	4cp	4cp	3cp	3cp	4cp	4cp	4cp	4cp	3cp	4c	4cp	4cp
31	15	MT12	UT15, TL12	15	12	12	4cp	4cp	4cp	4cp	4cp	4cp	4cp	4cp	4cp	4cp	3c	3cp	4cp	4cp	4cp	4cp	3cp	3c	4cp	4cp
32	13	MT18	TL18		18	18	3cp	3cp	3c	3c	4c	3c	3c	3c	3cp	3c	3c	3c	3c	3c	3cp	3cp	3c	3cp	3cp	3cp
33	13	MT28	TL32		28	32	3cp	3cp	4cp	4cp	3c	3c	3cp	3cp	3cp	3cp	3c	3c	3c	3cp	3c	4cp	3c	3c	3cp	3c
34	13	MT16	L20		16	20	3cp	3c	3c	3cp	3cp	3cp	3cp	3cp	3cp		3c	3c	3cp	3cp	3c	3c	3cp	3cp	3cp	3c
35	14	MT40	TL35		40	35	4cp	4cp	4cp	4cp	4cp	4c	4cp	4c	4cp		4c	4cp	4cp	4cp	4cp	4c	3cp	4cp	4c	3c
36	16	MT44			44		4c	4c	4c	4cp	4c	4c	4c	4c	4cp	4cp	4c	4c	4cp	4cp	4c	4c	3c	4c	4cp	3cp
37	14	MT24	L17		24	17	3c	3cp	3c	3c	3c	3c	3c	3c	3cp	3cp	3c	3c	3cp	3cp	3c	3c	3c	3c	3c	3c
38	11	MT25	L19		25	19	3cp	3cp	3cp	3cp	3cp	3cp	3cp	3cp	3c	3cp	3cp	3c	3cp	3cp	3cp	3cp	3cp	3cp	3cp	4cp
39	14		UT29	29			3c	3c	3c	3c	4cp	3c	3c	3c	3cp	3c	3c	4cp	3c	3c	3c	3c	3c	4cp	4cp	3cp
40	13		TL20			20	4cp	4cp	4cp	4cp	4cp	4cp	4cp	4cp	3cp	4cp	4cp	4cp	4cp	4cp	4cp	4cp	4cp	4cp	4cp	4cp
41	16		TL13			13	3c	3c	3c	3c	3c	3c	3c	3c	3c	3cp	3c	3c	3c	3c	3c	3c	3c	3c	3c	3cp
42	12	MT49	TL48		49	48	4c	4c	4c	4c	4cp	4cp	4c	4c	3cp	3cp	4cp	4cp	3cp	3cp	4c	4c	4cp	4c	3cp	3cp
43	11	MT23	TL16		23	16	4c	4cp	4cp	4cp	4cp	4cp	3c	3c	3cp		3c	4cp	4cp	4cp	4cp	4cp	4cp	4cp	4cp	4cp
44	15	MT44	UT38, L34	38	44	34	4cp	4cp	4cp	4cp	4cp	4cp	4cp	4c	3c	4cp	3c	4c	4cp	4c	4cp	4cp	4cp	4cp	3cp	4cp

## Sheet: rater data
Rater ID	IntrarReliability	Experience	Gender	Age	Countryofpractice	Occupation	DateCertified	YearsSchroth	NumberPatients1	Algortihm Understanding	UserFriendlyYN	Useful1	WillUSeYN	WhyNot
Experienced 1	0.79	1	1	35	Canada	PhD student	2008	6	26-75	100	yes	yes	yes
Experienced 2	0.83	1	2	40	Canada	Ass. professor	2010	4	11-25	100	yes	yes	yes
Well-trained_Rater1	0.47	0	2	53	Germany	Physiotherapist	1990	23	>75	100	yes	yes	yes
Well-trained_Rater3	0.73	0	2	50	Uzbekistan	Vertebrologist	2010	3	26-75	100	yes	yes	yes
Well-trained_Rater4
Well-trained_Rater5	0.61	0	1	61	Latvia		2002	11		100		yes	no	Would rather base the eval on clinical signs which become evident when moving
Well-trained_Rater7	0.72	0	2	31	Macedonia		2010	3	11-25	100	yes	yes	no	Because evry case is diferent and because in the treating process the scoliosis are change
Well-trained_Rater8	0.64	0	1	39	Canada	PhD student	2009	3	4-10	100	yes	yes	yes
Rater2_1	0.52	0	1	72	USA	Physiotherapist	2008	6	>75	50	yes	yes	yes
Rater6_1	0.34	0	1	50	Estonia	MD	2012	1	26-75	50		yes	yes
	0.12	0	1	52	Canada	Physiotherapist	2008	6	>75	75	yes	yes	no	Use Scoliologic classification
	#NULL!	0	1	48	USA	Physiotherapist	2008	6	>75	75	yes	yes	no	I have already develop my chain of thoughts in classification of curve type, which is similar but not the same. Also, patient usually bring X-ray in their first visit and judgement is based on more info.
